# Supplementary material for: Evaluation and Application of the MIRA–qPCR Method for Rapid Detection of Norovirus Genogroup II in Shellfish
Source: Microorganisms. 2025 Mar 21;13(4):712. doi: 10.3390/microorganisms13040712 (PMC12029516; doi:10.3390/microorganisms13040712)
Supplement: Supplementary file 1 [file microorganisms-13-00712-s001.zip]

Archive with 1 entries (1 files):
- microorganisms-3455173-supplementary.pdf
